# Supplementary material for: Spin Polarization and Flat Bands in Eu-Doped Nanoporous and Twisted Bilayer Graphenes
Source: Micromachines (Basel). 2023 Sep 30;14(10):1889. doi: 10.3390/mi14101889 (PMC10609095; doi:10.3390/mi14101889)
Supplement: Supplementary file 1 [file micromachines-14-01889-s001.zip]

Archive with 1 entries (1 files):
- micromachines-2630891-supplementary.pdf
